# Supplementary material for: Study on Nanoindentation Properties of FCC/B2 Nanostructured Films with Superelastic NiTi Interlayers
Source: Materials (Basel). 2026 Mar 16;19(6):1161. doi: 10.3390/ma19061161 (PMC13027521; doi:10.3390/ma19061161)
Supplement: Supplementary file 1 [file materials-19-01161-s001.zip]

Archive with 1 entries (1 files):
- materials-4171060-supplementary.pdf
